# Supplementary material for: Mapping of quantitative trait loci associated with resistance to net form net blotch (Pyrenophora teres f. teres) in a doubled haploid Norwegian barley population
Source: PLoS One. 2017 Apr 27;12(4):e0175773. doi: 10.1371/journal.pone.0175773 (PMC5407769; doi:10.1371/journal.pone.0175773)
Supplement: S1 Table — Included are markers mapped in both maps. (XLSX) [file pone.0175773.s003.xlsx]

## Sheet: Sheet1
Marker name	Chromosome	Position on A x L map	Position on consensus map
12_30703	2H	0	63.08
SCRI_RS_239231	2H	0.943	62.71
11_20929	2H	5.772	65.76
SCRI_RS_238424	2H	5.772	65.81
11_10422	2H	5.772	66.11
11_11302	2H	5.772	66.11
11_20387	2H	6.715	66.11
SCRI_RS_10398	2H	6.715	66.61
SCRI_RS_6792	2H	6.715	66.61
11_11015	2H	6.715	66.82
SCRI_RS_144592	2H	6.715	67.01
11_20602	2H	7.659	67.21
11_20891	2H	7.659	67.89
12_30251	2H	7.659	67.89
12_31288	2H	7.659	68.3
SCRI_RS_106444	2H	9.564	68.7
SCRI_RS_131325	2H	9.564	68.8
11_20039	2H	10.507	69
11_10191	2H	14.393	69.55
11_10194	2H	14.393	69.55
11_10243	2H	14.393	69.55
11_10685	2H	14.393	69.55
11_20862	2H	14.393	69.55
12_30265	2H	14.393	69.55
SCRI_RS_127347	2H	14.393	69.55
SCRI_RS_1502	2H	14.393	69.55
SCRI_RS_167594	2H	14.393	69.55
SCRI_RS_177375	2H	14.393	69.55
SCRI_RS_196026	2H	14.393	69.55
SCRI_RS_208320	2H	14.393	69.55
SCRI_RS_222769	2H	14.393	69.55
SCRI_RS_235063	2H	14.393	69.55
SCRI_RS_4969	2H	14.393	69.55
11_21399	2H	15.336	69.55
SCRI_RS_231725	2H	15.336	69.55
11_20438	2H	16.279	69.55
11_10436	2H	16.279	69.55
11_10692	2H	16.279	69.55
12_30275	2H	16.279	69.55
SCRI_RS_12492	2H	16.279	69.55
SCRI_RS_125516	2H	16.279	69.55
SCRI_RS_185710	2H	16.279	69.55
11_11430	2H	19.165	69.55
SCRI_RS_165574	2H	21.07	69.55
11_21110	2H	21.07	69.88
11_21166	2H	21.07	69.88
SCRI_RS_4802	2H	21.07	69.98
11_21144	2H	22.957	72.44
SCRI_RS_162413	2H	22.957	72.44
SCRI_RS_202786	2H	22.957	72.44
11_10651	2H	25.842	74.49
11_21258	2H	25.842	75.18
12_31383	2H	28.727	77.34
11_10398	2H	87.544	106.9
SCRI_RS_190073	2H	108.051	125.76
SCRI_RS_192384	2H	108.051	126.23
SCRI_RS_48964	2H	108.051	126.23
11_20851	3H	0	128.53
12_30367	3H	0	128.53
SCRI_RS_10016	3H	0	128.53
SCRI_RS_208688	3H	0	128.53
SCRI_RS_213950	3H	0	128.53
SCRI_RS_175038	3H	0	129.13
SCRI_RS_24545	3H	0	129.13
SCRI_RS_194148	3H	0	129.59
SCRI_RS_169325	3H	0.943	133.88
SCRI_RS_175220	3H	0.943	133.88
SCRI_RS_167698	3H	0.943	134.18
SCRI_RS_144559	3H	0.943	135.08
SCRI_RS_14107	3H	0.943	135.48
SCRI_RS_208633	3H	0.943	135.58
11_20952	3H	0.943	137.14
SCRI_RS_189710	3H	2.848	138.42
SCRI_RS_157113	3H	5.734	145.29
SCRI_RS_151868	3H	5.734	145.39
12_30921	3H	5.734	145.65
SCRI_RS_173623	3H	7.621	148.99
SCRI_RS_230023	3H	7.621	148.99
12_30960	3H	7.621	149.06
SCRI_RS_130177	3H	7.621	149.06
12_30767	3H	7.621	150.89
SCRI_RS_156315	3H	13.568	153.39
11_21267	3H	14.512	153.39
12_30736	3H	14.512	153.39
SCRI_RS_128254	3H	14.512	153.39
SCRI_RS_128336	3H	14.512	153.59
SCRI_RS_216865	3H	14.512	153.79
SCRI_RS_230717	3H	14.512	153.89
11_11516	3H	14.512	159.55
SCRI_RS_236603	3H	22.467	159.99
SCRI_RS_143505	3H	22.467	160.09
SCRI_RS_160338	3H	22.467	160.09
SCRI_RS_178836	3H	22.467	160.09
SCRI_RS_184261	3H	22.467	160.09
SCRI_RS_237738	3H	22.467	160.09
11_21362	3H	22.467	160.76
11_10343	3H	22.467	164.42
11_20595	3H	0	8.86
11_21027	3H	0	8.86
11_21398	3H	0	11.02
12_30297	3H	2.885	14.18
SCRI_RS_130264	3H	2.885	15.52
12_21117	4H	0	0
SCRI_RS_164381	4H	0	0.91
12_31324	4H	0	1.51
SCRI_RS_149873	4H	0	1.51
SCRI_RS_173731	4H	0	1.51
SCRI_RS_176074	4H	0	1.51
SCRI_RS_13428	4H	2.885	1.71
SCRI_RS_154517	4H	3.829	3.31
11_10208	4H	3.829	3.91
11_21228	4H	5.734	4.74
11_10490	4H	12.745	13.98
12_30150	4H	19.757	18.47
SCRI_RS_119628	4H	20.7	23.24
11_10221	4H	20.7	24.23
SCRI_RS_150585	4H	20.7	24.23
SCRI_RS_154178	4H	20.7	24.23
11_20422	4H	32.209	31.14
11_20680	4H	32.209	31.14
11_21070	4H	32.209	31.14
11_21418	4H	32.209	31.14
SCRI_RS_225074	4H	32.209	31.44
11_20109	4H	32.209	31.64
12_30863	4H	41.419	38.44
12_30865	4H	41.419	38.44
11_20114	4H	52.928	46.87
12_10063	4H	52.928	46.87
SCRI_RS_9296	4H	53.871	47.17
12_30328	4H	53.871	47.94
11_11180	4H	53.871	50.7
11_10793	4H	55.776	52.67
12_30564	4H	56.719	52.77
11_11405	4H	56.719	52.97
SCRI_RS_222133	4H	56.719	52.97
SCRI_RS_157310	4H	58.624	53.67
SCRI_RS_169389	4H	58.624	53.67
SCRI_RS_1396	4H	58.624	53.77
SCRI_RS_154048	4H	58.624	53.77
SCRI_RS_157290	4H	58.624	53.77
SCRI_RS_168580	4H	58.624	53.77
SCRI_RS_184107	4H	58.624	53.77
SCRI_RS_217322	4H	58.624	53.77
SCRI_RS_220535	4H	58.624	53.77
SCRI_RS_2937	4H	58.624	53.77
11_20269	4H	58.624	53.87
11_10577	4H	58.624	53.87
11_10667	4H	58.624	53.87
11_10756	4H	58.624	53.87
11_21073	4H	58.624	53.87
12_31360	4H	58.624	53.87
12_31382	4H	58.624	53.87
SCRI_RS_135637	4H	58.624	53.87
SCRI_RS_156596	4H	58.624	53.87
SCRI_RS_176091	4H	58.624	53.87
SCRI_RS_188187	4H	58.624	53.87
SCRI_RS_189400	4H	58.624	53.87
SCRI_RS_190401	4H	58.624	53.87
11_20289	4H	60.529	53.87
SCRI_RS_213798	4H	60.529	53.87
SCRI_RS_231739	4H	60.529	53.87
11_11114	4H	60.529	54.56
12_11063	4H	61.473	53.87
SCRI_RS_153459	4H	61.473	53.87
SCRI_RS_194649	4H	61.473	53.87
SCRI_RS_198888	4H	61.473	53.87
SCRI_RS_220697	4H	61.473	53.87
SCRI_RS_133147	4H	65.358	54.66
SCRI_RS_221172	4H	65.358	54.66
11_10568	4H	66.302	54.95
11_20135	4H	68.207	54.95
11_10262	4H	68.207	54.95
SCRI_RS_182937	4H	70.112	55.59
SCRI_RS_135365	4H	75.018	58.72
SCRI_RS_166159	4H	75.018	58.72
SCRI_RS_147712	4H	75.018	59.22
SCRI_RS_163033	4H	75.018	59.22
11_20718	4H	93.538	76.11
SCRI_RS_189881	4H	126.813	94.74
11_20838	4H	128.718	94.84
12_10824	4H	128.718	94.97
11_21243	4H	128.718	95.23
12_30114	4H	128.718	95.23
12_30554	4H	128.718	95.23
SCRI_RS_14487	4H	130.623	97.19
SCRI_RS_188827	4H	130.623	97.29
11_20119	4H	130.623	98.65
SCRI_RS_209508	4H	131.566	98.65
12_30539	4H	131.566	98.78
11_20515	4H	131.566	99.08
12_30990	4H	137.514	99.68
SCRI_RS_179398	4H	144.405	103.48
SCRI_RS_201871	4H	144.405	103.58
SCRI_RS_7914	4H	144.405	103.58
11_20974	4H	146.31	105.14
SCRI_RS_108369	4H	148.215	111.65
SCRI_RS_196076	4H	148.215	111.65
11_11299	4H	148.215	112.79
SCRI_RS_157866	4H	148.215	112.79
SCRI_RS_170170	4H	148.215	112.79
11_21210	4H	155.226	120.53
11_10269	4H	156.17	120.53
SCRI_RS_165569	5H	10.153	111.65
11_21422	5H	11.096	112.78
12_30067	5H	20.306	117.63
SCRI_RS_217212	5H	27.323	126.93
11_20884	5H	30.213	127.43
SCRI_RS_184066	5H	30.213	127.43
12_30635	5H	30.213	127.52
SCRI_RS_166857	5H	30.213	127.52
SCRI_RS_222984	5H	30.213	127.6
SCRI_RS_228463	5H	30.213	127.6
SCRI_RS_214130	5H	30.213	127.9
11_10855	5H	30.213	128.8
11_10845	5H	33.099	128.8
12_31366	5H	33.099	130.03
SCRI_RS_102414	5H	33.099	130.03
SCRI_RS_128407	5H	33.099	130.03
SCRI_RS_129727	5H	33.099	130.03
SCRI_RS_133453	5H	33.099	130.03
SCRI_RS_148120	5H	33.099	130.03
SCRI_RS_165578	5H	33.099	130.03
SCRI_RS_170205	5H	33.099	130.03
SCRI_RS_175672	5H	33.099	130.03
SCRI_RS_140356	5H	33.099	130.33
SCRI_RS_196175	5H	33.099	130.33
SCRI_RS_197532	5H	33.099	130.33
SCRI_RS_206956	5H	33.099	130.33
SCRI_RS_157238	5H	33.099	130.43
11_20375	5H	36.984	132
11_10819	5H	36.984	132
SCRI_RS_130982	5H	80.292	153.77
12_30162	5H	81.236	156.7
11_20546	5H	90.446	161.41
11_20686	5H	90.446	161.41
11_20644	5H	90.446	162.61
11_21141	5H	92.351	166.26
11_10254	5H	98.141	169.67
SCRI_RS_235652	5H	98.141	169.67
11_21138	5H	98.141	169.97
12_30656	5H	98.141	169.97
SCRI_RS_141634	5H	98.141	169.97
SCRI_RS_186984	5H	98.141	169.97
SCRI_RS_8410	5H	98.141	169.97
SCRI_RS_160831	5H	98.141	170.07
11_20226	5H	0	1.22
12_30979	5H	0	3.66
12_30980	5H	0	3.66
12_30975	5H	1.905	3.66
12_30976	5H	1.905	3.66
12_30977	5H	1.905	3.66
12_31023	5H	1.905	3.66
SCRI_RS_141591	5H	1.905	3.76
11_20010	5H	6.811	11.32
11_20886	6H	0.944	1.4
SCRI_RS_237565	6H	0.944	1.4
SCRI_RS_194023	6H	0.944	2.6
SCRI_RS_9560	6H	0.944	2.6
11_21521	6H	0.944	2.86
12_31233	6H	0.944	3.27
11_10669	6H	0.944	3.43
11_20882	6H	0.944	4.41
SCRI_RS_153023	6H	0.944	4.67
11_10120	6H	0.944	4.71
SCRI_RS_211856	6H	0.944	5.87
SCRI_RS_231003	6H	3.829	10.59
11_21281	6H	62.391	51.94
11_10244	6H	62.391	52.2
11_11205	6H	68.338	55.9
SCRI_RS_116842	6H	68.338	55.9
SCRI_RS_125353	6H	68.338	55.9
SCRI_RS_232893	6H	68.338	55.9
SCRI_RS_9980	6H	68.338	55.9
SCRI_RS_153619	6H	70.243	57.94
SCRI_RS_159136	6H	70.243	57.94
SCRI_RS_161167	6H	70.243	57.94
SCRI_RS_161288	6H	70.243	57.94
SCRI_RS_170058	6H	70.243	57.94
SCRI_RS_187832	6H	70.243	57.94
SCRI_RS_208339	6H	70.243	57.94
12_30441	6H	70.243	58.24
12_31005	6H	70.243	58.24
SCRI_RS_127556	6H	70.243	58.24
SCRI_RS_129048	6H	70.243	58.24
SCRI_RS_136897	6H	70.243	58.24
SCRI_RS_158873	6H	70.243	58.24
SCRI_RS_182195	6H	70.243	58.24
11_21473	6H	70.243	58.34
12_30569	6H	70.243	58.34
SCRI_RS_130605	6H	71.187	57.94
SCRI_RS_188520	6H	71.187	58.04
SCRI_RS_169728	6H	71.187	58.24
SCRI_RS_188523	6H	71.187	58.24
11_20720	6H	72.13	58.34
11_20656	6H	74.035	58.34
11_21158	6H	74.035	58.34
SCRI_RS_204596	6H	87.267	73.09
11_20714	6H	87.267	73.83
SCRI_RS_157316	6H	88.21	74.18
SCRI_RS_231790	6H	91.096	77.7
SCRI_RS_152324	6H	91.096	78.06
SCRI_RS_13815	6H	93.981	79.83
SCRI_RS_206976	6H	93.981	80.23
11_10608	6H	93.981	80.31
11_10220	6H	95.886	80.31
11_11458	6H	95.886	80.31
SCRI_RS_10932	6H	109.805	94.48
SCRI_RS_160175	6H	109.805	94.48
SCRI_RS_162589	6H	109.805	94.78
SCRI_RS_194066	6H	109.805	94.78
SCRI_RS_131977	6H	109.805	96.17
SCRI_RS_222802	6H	109.805	96.17
12_31044	6H	122.504	102.03
12_31048	6H	122.504	102.03
SCRI_RS_128218	6H	130.357	111.09
SCRI_RS_6720	6H	139.567	112.79
11_20355	6H	140.51	113.05
SCRI_RS_135063	6H	142.415	114.89
SCRI_RS_151263	6H	142.415	114.99
11_20558	6H	142.415	115.49
11_20303	7H	0.943	0.68
SCRI_RS_156125	7H	0	0.68
SCRI_RS_235587	7H	0	0.68
SCRI_RS_6865	7H	0	0.68
12_30959	7H	0	1.08
SCRI_RS_154356	7H	0.943	0.68
11_21443	7H	0.943	1.08
11_10894	7H	0.943	1.78
11_21307	7H	0.943	1.78
SCRI_RS_237689	7H	0.943	1.8
12_20201	7H	0.943	1.96
SCRI_RS_93773	7H	0.967	1.08
12_31350	7H	3.827	3.21
SCRI_RS_42792	7H	11.926	4.82
11_11031	7H	11.926	5.21
12_31173	7H	11.926	5.21
12_10406	7H	13.813	7.52
SCRI_RS_132017	7H	14.756	9.82
SCRI_RS_137983	7H	14.756	9.82
11_20245	7H	17.641	9.82
SCRI_RS_152931	7H	17.641	12.22
SCRI_RS_167386	7H	17.641	12.52
11_10841	7H	19.546	12.97
SCRI_RS_155121	7H	19.546	14.24
11_21437	7H	19.546	15.44
SCRI_RS_139563	7H	19.546	15.44
SCRI_RS_153202	7H	19.546	15.44
SCRI_RS_235422	7H	19.546	15.44
SCRI_RS_230691	7H	22.432	17.12
SCRI_RS_174720	7H	25.317	17.62
SCRI_RS_23322	7H	25.317	17.62
12_30723	7H	26.261	16.21
11_20722	7H	26.261	19.22
11_21050	7H	27.204	17.23
11_20495	7H	27.204	22.12
SCRI_RS_166520	7H	27.204	26.72
SCRI_RS_179528	7H	30.09	26.92
SCRI_RS_128121	7H	31.995	27.32
SCRI_RS_213333	7H	31.995	27.32
SCRI_RS_204453	7H	32.938	28.62
12_30780	7H	34.825	29.62
12_31351	7H	34.825	29.62
SCRI_RS_142007	7H	34.825	29.62
SCRI_RS_143373	7H	34.825	29.62
SCRI_RS_29353	7H	34.825	29.62
12_30702	7H	40.772	32.85
12_30141	7H	40.772	32.88
12_30219	7H	40.772	32.88
11_10232	7H	41.716	34.74
SCRI_RS_138457	7H	41.716	35.01
SCRI_RS_160602	7H	41.716	35.01
SCRI_RS_236580	7H	41.716	35.01
11_20126	7H	46.545	38.31
12_30893	7H	47.488	38.31
12_30894	7H	47.488	38.31
12_30895	7H	47.488	38.31
11_10056	7H	48.432	43.08
SCRI_RS_155061	7H	48.432	43.38
SCRI_RS_179937	7H	48.432	43.38
SCRI_RS_121774	7H	52.312	48.86
12_30065	7H	52.317	46.74
12_10979	7H	52.317	48.74
SCRI_RS_223017	7H	53.26	48.86
SCRI_RS_149501	7H	53.26	49.46
SCRI_RS_187827	7H	56.145	51.26
SCRI_RS_186130	7H	56.145	51.46
SCRI_RS_208770	7H	56.145	51.86
11_21326	7H	56.145	54.63
SCRI_RS_188133	7H	56.145	54.63
SCRI_RS_198754	7H	56.145	54.63
SCRI_RS_200387	7H	56.145	54.63
SCRI_RS_205573	7H	56.145	54.63
SCRI_RS_152122	7H	57.089	55.23
SCRI_RS_125000	7H	58.032	55.83
SCRI_RS_141629	7H	60.918	55.93
SCRI_RS_7797	7H	60.918	55.93
SCRI_RS_150016	7H	60.918	56.23
SCRI_RS_150783	7H	60.918	56.53
SCRI_RS_234502	7H	60.918	56.53
12_30545	7H	60.918	56.83
SCRI_RS_146114	7H	60.918	57.83
SCRI_RS_168494	7H	60.918	57.83
SCRI_RS_134872	7H	61.861	57.83
SCRI_RS_171008	7H	61.861	57.99
12_10696	7H	62.805	57.99
SCRI_RS_146382	7H	62.805	58.83
11_20790	7H	62.805	58.93
11_10726	7H	62.805	58.93
SCRI_RS_196063	7H	63.748	60.13
SCRI_RS_137626	7H	63.748	60.43
SCRI_RS_161111	7H	63.748	60.43
SCRI_RS_230478	7H	65.653	63.28
SCRI_RS_213842	7H	68.538	65.05
11_10721	7H	68.538	65.25
SCRI_RS_15864	7H	68.538	65.25
11_10050	7H	73.444	66.61
11_20750	7H	75.349	67.69
11_20975	7H	75.349	67.69
12_10605	7H	75.349	67.69
12_10657	7H	75.349	67.69
SCRI_RS_152299	7H	75.349	67.69
SCRI_RS_159066	7H	75.349	67.69
11_21270	7H	76.293	67.69
12_30149	7H	76.293	67.99
SCRI_RS_11068	7H	76.293	67.99
SCRI_RS_236651	7H	76.293	67.99
SCRI_RS_132425	7H	76.293	70.16
12_10267	7H	76.293	71.76
11_11348	7H	77.236	71.76
12_31441	7H	77.236	71.76
SCRI_RS_182	7H	77.236	71.76
SCRI_RS_139962	7H	78.18	72.56
SCRI_RS_154193	7H	82.065	73.46
